# Supplementary material for: Human adipose derived stem cells regress fibrosis in a chronic renal fibrotic model induced by adenine
Source: PLoS One. 2017 Dec 27;12(12):e0187907. doi: 10.1371/journal.pone.0187907 (PMC5744925; doi:10.1371/journal.pone.0187907)
Supplement: S2 File — The data represent a mean, median, SD and SE for for each parameter of each group. (XLS) [file pone.0187907.s002.xls]

## Sheet: biochemical tests
Group	Factor	Mean	Median	SD	SE
Healthy	BUN	42.3	41	5.499	2.459
Fibrotic		59.37	55.05	11.06	3.498
hADSCs		42.39	41.4	5.866	2.217
Healthy	Serum Creatinine	0.42	0.4	0.04472	0.02
Fibrotic		0.6143	0.6	0.08997	0.03401
hADSCs		0.4	0.4	0.08165	0.04082
Healthy	Urine creatinine	33.33	30	10.41	6.009
Fibrotic		5.2	5	0.6325	0.2
hADSCs		25.6	30	11.79	4.812
Healthy	Urine PT	6.75	6.5	2.062	1.031
Fibrotic		26.67	26	5.339	1.78
hADSCs		16.29	15	7.455	2.818

## Sheet: masson staining
Group	Factor	Mean	Median	SD	SE
Healthy	Fibrosis %	3.886	4.385	0.8763	0.3919
Fibrotic		47.97	47.25	7.725	2.575
hADSCs		28.81	30.89	9.863	3.728
Healthy	Collagen %	1.011	1.114	0.1828	0.08174
Fibrotic		21.28	22.95	5.079	1.92
hADSCs		2.289	2.343	0.7136	0.3191

## Sheet: qRT-PCR
Gene expression
Group	gene	Mean	Median	SD	SE
Healthy	CTGF	43.02	41.63	13.09	6.546
Fibrotic		57.76	64.27	31.52	15.76
hADSCs		23.64	24.47	21.73	8.213
Healthy	Col-I	0.3644	0.2453	0.3432	0.1535
Fibrotic		134.6	160.6	78.01	34.89
hADSCs		20.92	17.54	11.5	6.639
Healthy	TNFα	0.3155	0.2445	0.1545	0.07725
Fibrotic		0.5632	0.4578	0.3217	0.1216
hADSCs		0.272	0.2445	0.2105	0.07958
Healthy	α-SMA	9.87	9.525	3.208	1.604
Fibrotic		55.3	41.95	32.77	11.59
hADSCs		16.86	24.13	13.32	5.033
Healthy	TGF-β1	0.8145	0.7699	3.822	0.1441
Fibrotic		39.01	47.03	21.85	8.92
hADSCs		4.219	2.326	3.822	1.444
Healthy	IL-10	0.009885	0.007178	0.007223	0.00323
Fibrotic		0.01162	0.00826	0.009887	0.003126
hADSCs		0.009363	0.007746	0.007665	0.002897
Healthy	IL-6	0.006311	0.006184	0.003914	0.00175
Fibrotic		0.02041	0.01811	0.009394	0.003551
hADSCs		0.0178	0.01481	0.0124	0.004686
