# Supplementary material for: Human adipose derived stem cells regress fibrosis in a chronic renal fibrotic model induced by adenine
Source: PLoS One. 2017 Dec 27;12(12):e0187907. doi: 10.1371/journal.pone.0187907 (PMC5744925; doi:10.1371/journal.pone.0187907)
Supplement: S3 File — The body weight of each group was determinated since the beginning of the model (week 0) to the end of the study (week 5). The data are presented as mean and SD. (XLS) [file pone.0187907.s003.xls]

## Sheet: Body weight
Group	Factor	MEAN week 0	SD week 0	MEAN week 1	SD week 1	MEAN week 2	SD week 2	MEAN week 3	SD week 3	MEAN week4	SD week 4	MEAN week 5	SD week 5
Healthy	Body weight (g)	202	3.5	210.8	10.1	223.2	8.6	237.2	5.6	238.8	9.4	250	9.2
Fibrotic		200	11.1	208.2	12.2	215	15.8	221.2	13.4	219.4	15.3	224	13.5
hADSCs		204	3.2	211.2	4.2	221.4	7.2	227.6	7.8	224	7.1	240.8	6.8
